# Supplementary material for: The Baltic Sea Virome: Diversity and Transcriptional Activity of DNA and RNA Viruses
Source: mSystems. 2017 Feb 14;2(1):e00125-16. doi: 10.1128/mSystems.00125-16 (PMC5309335; doi:10.1128/mSystems.00125-16)
Supplement: TABLE S1 [file sys001172085st8.xlsx]

## Sheet: Sheet1
Table S1: Oceanographic contextual data and sequence statistics for samples of DNA and RNA libraries.
A. Oceanographic contectual data for each site
Sample site	Sample Depth (m)	Temp	Salinity	Oxygen	Total N	Total P	N:P	Chl a
GS659	1	15.31	4.79	110	0.885383	0.200696	4.41157	0.6
GS660	12	8.02	5.09	102	1.18397	0.186633	6.34382	1.48
GS665	1	10.8	2.9	89	3.0328	0.187715	16.1564	1.5
GS666	10	9.1	2.9	94	3.69704	0.152517	24.2402	1.97
GS667	0.3	7.89	0	95	2.90902	0.16173	17.9869	1
GS673	0.3	14.9	3.46	95	0.787842	0.207726	3.7927	1.33
GS674	16	10.3	4.51	80	1.18091	0.188798	6.25488	0.92
GS677	9	15.31	5.75	98.5	0.870717	0.282748	3.07948	5
GS678	74	5.32	9.9	1	2.67719	2.26709	1.18089	0.42
GS679	0.3	19.39	6.89	98	1.15056	0.42082	2.7341	0.97
GS681	0.3	17.56	7.52	97	1.97503	0.424033	4.65772	1.56
GS682	24	9.47	8	76.5	1.00322	0.395095	2.53918	0.54
GS683	0.3	18.15	13.72	99.5	0.757015	0.457748	1.65378	2.41
GS684	15	17	16.45	91.5	0.904137	0.49515	1.82599	4.52
GS685	0.3	18.63	20.22	92.2	0.703735	0.257942	2.72827	0.87
GS686	20	15	31.5	88	2.20497	0.360204	6.12145	1.64
GS687	0.3	18.85	23.2	83	1.29415	0.381647	3.39095	2.95
GS688	30	13.54	32.4	77.7	2.32122	0.461117	5.0339	0.43
GS689	72	6.35	34.35	60	9.60762	1.17221	8.19613	0.32
GS694	0.3	17.43	32.16	84	3.80962	0.334507	11.3888	0.8
GS695	19	17.47	33.05	80	2.43922	0.344988	7.07044	1.34
B. Metagenomic (DNA) libraries sequence summary and oceanographic contextual data for each size fraction (filter).
Sample site	Library ID (1)	Library ID (2)	Filter	Total Peps	Viruses	% Viruses
GS659	GCX5D7Y01		0p1	299806	7395	2.4666
GS660	G8KGLNH	G9ALM7U	0p1	514707	7709	1.49775
GS665	GCX5D7Y01		0p1	349492	4651	1.33079
GS666	G8GNNDP		0p1	220067	1871	0.850196
GS667	GCVIDIU02		0p1	214501	820	0.382283
GS673	G8TPZVL	HKRBOSC01	0p1	539760	4734	0.877056
GS674	G8TPZVL		0p1	277800	5674	2.04248
GS677	GCVEAXJ02		0p1	300548	6899	2.29547
GS678	GCVEAXJ02		0p1	338924	594	0.175261
GS679	HKRBOSC01		0p1	262775	8485	3.229
GS681	GCXE2IL02		0p1	244188	10329	4.22994
GS682	HAT060T		0p1	364486	11484	3.15074
GS683	GCXE2IL02		0p1	343192	21093	6.14612
GS684	HAISPF3		0p1	208587	9043	4.33536
GS685	GCZC3J301		0p1	330549	8790	2.65921
GS686	HA07AON		0p1	147524	6344	4.30032
GS687	GCZC3J301		0p1	292645	9954	3.40139
GS688	GCZC3J302		0p1	269074	5788	2.15108
GS689	GCZC3J302		0p1	271888	4087	1.50319
GS694	HABNP3B		0p1	181494	3184	1.75433
GS695	GDQ27C301		0p1	347179	10084	2.90455
Total 0p1				6319186	149012	2.35809
GS659	GCX5D7Y01		0p8	622158	2765	0.444421
GS660	G8KGLNH	G9ALM7U	0p8	463444	4367	0.942293
GS665	G8GNNDP		0p8	247307	1332	0.538602
GS666	G9JOFJ3		0p8	434004	2462	0.567276
GS667	G9JOFJ3		0p8	176227	479	0.271809
GS673	G8TPZVL		0p8	643058	6175	0.960256
GS674	HAVSY8S		0p8	216044	4918	2.27639
GS677	HAVSY8S		0p8	367670	3663	0.996274
GS678	HA8TPRT	HAQD3ZU	0p8	527400	1463	0.277399
GS679	HAQD3ZU		0p8	1077371	15221	1.41279
GS681	HA8TPRT	HAQD3ZU	0p8	399163	7580	1.89897
GS682	HAT060T		0p8	365908	4524	1.23638
GS683	HAISPF3	HCOKGTH	0p8	331684	6723	2.02693
GS684	HAISPF3		0p8	483249	9416	1.94848
GS685	HA07AON		0p8	755990	16247	2.1491
GS686	HAOJ6US		0p8	273029	5570	2.04008
GS687	HAOJ6US		0p8	266710	2369	0.888231
GS688	HAN8WWE		0p8	251408	4007	1.59382
GS689	HAN8WWE		0p8	268904	1365	0.507616
GS694	HABNP3B		0p8	214378	4731	2.20685
GS695	HABNP3B		0p8	355802	9771	2.74619
Total 0p8				8740908	115148	1.31735
GS659	G8KGLNH	G9ALM7U	3p0	524577	1596	0.304245
GS660	G8GNNDP		3p0	267124	2012	0.753208
GS665	G8GNNDP		3p0	227441	599	0.263365
GS666	G9JOFJ3		3p0	403074	1828	0.453515
GS667	G9JOFJ3		3p0	203219	637	0.313455
GS673	G8TPZVL		3p0	140063	872	0.622577
GS674	HAVSY8S		3p0	212166	3961	1.86693
GS677	HAVSY8S		3p0	352574	2101	0.595903
GS678	HA8TPRT	HAQD3ZU	3p0	472424	2224	0.470764
GS679	GDNEDKP02		3p0	226197	4028	1.78075
GS681	HAT060T		3p0	355476	7299	2.0533
GS682	HAT060T		3p0	151250	883	0.583802
GS683	HAISPF3 HAT060T	HCOKGTH	3p0	423651	2507	0.591761
GS684	HA07AON	HCOKGTH	3p0	233578	1982	0.848539
GS685	HA07AON	HCOKGTH	3p0	218732	1746	0.798237
GS686	HAOJ6US		3p0	426463	6977	1.63602
GS687	HAOJ6US		3p0	184563	684	0.370605
GS688	HAN8WWE		3p0	409554	7530	1.83859
GS689	HAN8WWE		3p0	174710	2079	1.18997
GS694	HABNP3B		3p0	205818	3422	1.66263
GS695	HABNP3B		3p0	310216	6533	2.10595
Total 3p0				6122870	61500	1.00443
Total Viruses LF				21182964	325660	1.53737
GS660	HIUVG4W01		viral	278222
GS666	HIUVG4W01		viral	100484
GS667	GQY5VXO03		viral	90600
GS678	GLDFQNX01		viral	358515
GS679	GLDFQNX01		viral	319667
GS689	GQY5VXO04		viral	185393
GS695	GLDFQNX02		viral	398293
Total VF peptides				1731174
C. Metatranscriptomic (RNA) library information.
Grouped by size class
Size (μm)	Count	% Total
0.1 - 0.8	4942713	57.3681
0.8 - 3.0	3131433	36.3453
3.0 - 200	541644	6.28664
Total	8615790
Major Viral Groups
Taxa	Count	% Total
Caudoviruses	4148355	16.9194
Phycoviruses	1009385	4.1169
Microviridae	249771	1.0187
Parvoviridae	39403	0.1607
Mimiviridae	38199	0.1558
Retroviridae	33189	0.1354
Circoviridae	22968	0.0937
Nanoviridae	14419	0.0006
Nodaviridae	7919	0.0003
Picornavirales	3233	0.0001
