# Supplementary material for: The Baltic Sea Virome: Diversity and Transcriptional Activity of DNA and RNA Viruses
Source: mSystems. 2017 Feb 14;2(1):e00125-16. doi: 10.1128/mSystems.00125-16 (PMC5309335; doi:10.1128/mSystems.00125-16)
Supplement: TABLE S2 [file sys001172085st9.xlsx]

## Sheet: Sheet1
Table S2: Cyanobacteria recovered from RNA-seq data representated as a percentage of the total sequences recovered per site.
Taxonomy	GS659	GS660	GS665	GS666	GS667	GS673	GS674	GS677	GS678	GS679	GS681	GS682	GS683	GS684	GS685	GS686	GS687	GS688	GS689	GS694	GS695
Synechococcus sp. WH 5701	0.0160054	0.0417657	0.00769286	0.0111854	0.0165788	0.0107218	0.018666	0.0340103	0.000664158	0.0582451	0.0318897	0.00484817	0.00854935	0.0067912	0.000319498	0.000767919	0	0	0	0.000721033	0
Synechococcus sp.	0.012093	0.0258188	0.00362017	0.00252573	0.0104999	0.00568914	0.00706282	0.0177445	0.000442772	0.0347141	0.0220775	0.00444416	0.00512961	0.0144313	0.0108629	0.0130546	0.00877361	0.00213287	0.000954636	0.0209099	0.0065503
Synechococcus sp. CC9311	0.00106703	0.00341719	0.000452521	0.00144327	0	0.00131288	0.00100897	0.00221807	0.000442772	0.00582451	0.00449727	0.00121204	0.00569956	0.0365027	0.0361033	0.0468431	0.0159022	0.00725176	0.00238659	0.0281203	0.015284
Cyanobacteria	0.00746919	0.00797345	0.00316765	0.00252573	0.00552627	0.00437626	0.00554936	0.0118297	0.000221386	0.0158427	0.0106299	0.0101004	0.00512961	0.0042445	0.00191699	0.00307168	0.0021934	0.000426574	0.000954636	0	0.00131006
Synechococcus sp. RCC307	0.00533514	0.0159469	0.00678782	0.0115462	0.0303945	0.00240694	0.00302692	0.00850258	0.000885544	0.00978517	0.00735916	0.00363613	0.000569956	0.00297115	0	0	0.000548351	0	0	0	0
Prochlorococcus marinus	0.00782487	0.0102516	0.00316765	0.00216491	0.00276313	0.0032822	0.00554936	0.00850258	0.00110693	0.0174735	0.00695032	0.00121204	0.00227983	0.00382005	0.00223649	0.0038396	0.00164505	0.00127972	0.000954636	0.0043262	0.000436687
Synechococcus sp. WH 8102	0.00248973	0.0064547	0.000905043	0.00108245	0.00221051	0.00218813	0.00201795	0.00184839	0.000442772	0.00722239	0.00408842	0.00121204	0	0.0025467	0.000958494	0.00153584	0.00164505	0	0	0.0021631	0.000873374
Synechococcus sp. BL107	0	0.00113906	0	0.000360818	0	0.000218813	0	0.00110903	0	0.000931921	0.000817685	0	0.000569956	0.0067912	0.00447297	0.0038396	0.00329011	0.00213287	0.000477318	0.0115365	0.00436687
Synechococcus sp. CC9902	0.000355676	0	0	0	0	0.000218813	0	0.00147871	0	0.00163086	0.00163537	0	0.00113991	0.0059423	0.00351448	0.00537544	0.00274175	0.00127972	0.000477318	0.0129786	0.0034935
Nostocaceae	0.00177838	0.000379688	0	0.000721636	0	0.000656439	0.000504487	0.0033271	0.000442772	0.00139788	0.00817685	0.000404014	0.012539	0.00297115	0	0	0	0	0	0	0.000436687
Synechococcus sp. WH 7805	0.00106703	0.00341719	0	0.000721636	0	0.000437626	0.00201795	0.00147871	0	0.00419364	0.0028619	0	0.000569956	0.0042445	0.00223649	0.00307168	0.0010967	0.000426574	0	0.00144207	0.00131006
Nodularia spumigena CCY9414	0.00177838	0.000379688	0	0.000360818	0.00110525	0.00109407	0.000504487	0.00221807	0.000664158	0.0023298	0.0126741	0	0.00455965	0.0016978	0	0	0	0	0	0	0
Synechococcus sp. RS9917	0.00213405	0.00189844	0	0	0	0.000656439	0.00151346	0.00221807	0.000221386	0.00512556	0.00163537	0.000404014	0.000569956	0.00042445	0.000638996	0	0	0	0	0	0.000436687
Synechococcus sp. RS9916	0.0014227	0.00189844	0.000452521	0	0.000552627	0.00109407	0.00100897	0.00147871	0	0.0023298	0.00245305	0	0.000569956	0.00042445	0.000958494	0.000767919	0.0010967	0.000853148	0	0.0021631	0.000873374
Gloeobacter violaceus PCC 7421	0.00177838	0.000759376	0.00181009	0.00216491	0.000552627	0.00109407	0.00100897	0.00147871	0.000664158	0.000698941	0.00122653	0	0.000569956	0.0008489	0.000319498	0.000767919	0	0.00127972	0.000954636	0.000721033	0.000436687
Synechococcus sp. CC9605	0.0014227	0.00303751	0.000452521	0	0.000552627	0.000218813	0	0.00110903	0	0.00279576	0.000408842	0.000808029	0.00113991	0.0016978	0.000319498	0.000767919	0	0.000426574	0	0.00288413	0
Thermosynechococcus elongatus BP-1	0.00284541	0.000379688	0.000905043	0.00180409	0.00110525	0.000656439	0.000504487	0.000739355	0.000442772	0.00046596	0.00245305	0	0.00113991	0.00042445	0.000319498	0.000767919	0.000548351	0	0	0.000721033	0.000873374
Nostoc punctiforme PCC 73102	0.000355676	0	0	0.000360818	0.00165788	0.000437626	0	0.000369678	0.000221386	0.00023298	0.00367958	0.000404014	0.00512961	0.0008489	0	0	0	0	0	0	0
Synechococcus elongatus	0.00106703	0.00189844	0.000452521	0	0.00221051	0	0.000504487	0.000369678	0.000221386	0.000698941	0.000408842	0	0.000569956	0	0.000958494	0	0.0010967	0	0	0.00144207	0.000436687
Trichodesmium erythraeum IMS101	0.00284541	0.000759376	0.000905043	0.000360818	0.00110525	0.000218813	0.00100897	0	0	0.00023298	0.00122653	0	0.00113991	0	0	0.000767919	0.000548351	0.000426574	0	0.000721033	0.000873374
