# Supplementary material for: The Baltic Sea Virome: Diversity and Transcriptional Activity of DNA and RNA Viruses
Source: mSystems. 2017 Feb 14;2(1):e00125-16. doi: 10.1128/mSystems.00125-16 (PMC5309335; doi:10.1128/mSystems.00125-16)
Supplement: TABLE S3 [file sys001172085st10.xlsx]

## Sheet: Sheet1
Table S3: Bacterial diversity estimates and bacteriophage to bacteria sequence estimates (VBR). Bacterial diversity estimates were derived from phylogenetic placement of core bacterial environmental sequences onto a tree containing all sequenced bacterial representatives.
Sample site	sesMPD	nodes50	VBR	vbr/nodes50
GS659	5.12799	47	0.477602	0.0101617
GS660	-15.1982	31	0.500118	0.0161328
GS665	-7.50792	28	0.411907	0.014711
GS666	-6.92151	41	0.432904	0.0105586
GS667	2.68776	40	0.406509	0.0101627
GS673	-15.8343	27	0.40165	0.0148759
GS674	-8.606	34	0.488679	0.0143729
GS677	-8.56199	33	0.395667	0.0119899
GS678	-9.59634	36	0.522886	0.0145246
GS679	9.63765	50	0.483032	0.00966065
GS681	6.17419	50	0.435433	0.00870866
GS682	5.19819	47	0.356229	0.00757935
GS683	-6.43048	33	0.482969	0.0146354
GS684	-8.01398	43	0.39446	0.00917349
GS685	-13.0267	30	0.551525	0.0183842
GS687	-9.96866	39	0.374493	0.0096024
GS688	-7.55085	48	0.526101	0.0109604
GS689	-4.88591	46	0.436191	0.00948242
GS694	-7.2233	30	0.513027	0.0171009
GS695	-10.7904	39	0.47118	0.0120815
Abbreviations: sesMPD = normalized mean pairwise distance, nodes50 = ; VBR = viral to bacterial ratio.
												filter	MPD	size	rand_mean	rand_sd	sesMPD	vbr/nodes50
												0p8	0.851498	118	0.732497	0.089521	1.32931	0.0101617
												0p8	0.477981	327	0.73129	0.0466619	-5.4286	0.0161328
												0p8	0.999327	45	0.718031	0.130182	2.16078	0.014711
												0p8	0.81677	79	0.701214	0.102487	1.12752	0.0105586
												0p8	0.458434	90	0.734766	0.0970134	-2.84839	0.0101627
												0p8	0.76192	157	0.733966	0.0730958	0.382424	0.0148759
												0p8	0.64432	55	0.738634	0.144127	-0.654383	0.0143729
												0p8	0.474553	201	0.730796	0.0624812	-4.10112	0.0119899
												0p8	1.9615	16	0.752618	0.221717	5.45235	0.0145246
												0p8	0.562199	688	0.732108	0.0323881	-5.24602	0.00966065
												0p8	0.602776	155	0.73291	0.0740651	-1.75702	0.00870866
												0p8	0.593457	56	0.751221	0.117493	-1.34276	0.00757935
												0p8	0.816812	45	0.718031	0.130182	0.758786	0.0146354
												0p8	0.360469	211	0.730636	0.064737	-5.71801	0.00917349
												0p8	0.343717	208	0.729475	0.0620067	-6.22124	0.0183842
												0p8	0.335232	62	0.714338	0.115459	-3.28347	0.0096024
												0p8	0.62167	23	0.745054	0.18566	-0.664569	0.0109604
												0p8	0.862047	15	0.758979	0.235835	0.437034	0.00948242
												0p8	0.353528	89	0.735368	0.0961672	-3.97059	0.0171009
												0p8	0.598028	59	0.69251	0.0962891	-0.981231	0.0120815
